# Supplementary material for: Acute Respiratory Tract Infection and 25-Hydroxyvitamin D Concentration: A Systematic Review and Meta-Analysis
Source: Int J Environ Res Public Health. 2019 Aug 21;16(17):3020. doi: 10.3390/ijerph16173020 (PMC6747229; doi:10.3390/ijerph16173020)
Supplement: Supplementary file 1 [file ijerph-16-03020-s001.zip]

Archive with 5 entries (4 files):
- Supplementary files/
- Supplementary files/File S1.docx
- Supplementary files/Supplementary file S2.pdf
- Supplementary files/Table S1.docx
- Supplementary files/Table S2.docx
